# Supplementary material for: Spatial Effects of Environmental Pollution on Healthcare Services: Evidence from China
Source: Int J Environ Res Public Health. 2021 Feb 12;18(4):1784. doi: 10.3390/ijerph18041784 (PMC7918594; doi:10.3390/ijerph18041784)
Supplement: Supplementary file 1 [file ijerph-18-01784-s001.zip]

Archive with 1 entries (1 files):
- table S1.xlsx
